# Supplementary material for: Social Perception of Zoos and Aquariums: What We Know and How We Know It
Source: Animals (Basel). 2024 Dec 19;14(24):3671. doi: 10.3390/ani14243671 (PMC11727031; doi:10.3390/ani14243671)
Supplement: Supplementary file 1 [file animals-14-03671-s001.zip]

Archive with 1 entries (1 files):
- animals-3354176-supplementary.xlsx
