# Supplementary material for: Social Perception of Zoos and Aquariums: What We Know and How We Know It
Source: Animals (Basel). 2024 Dec 19;14(24):3671. doi: 10.3390/ani14243671 (PMC11727031; doi:10.3390/ani14243671)
Supplement: Supplementary file 1 [file animals-14-03671-s001.zip › animals-3354176-supplementary.xlsx]

## Sheet: Hoja1
Title	Authors	Published Year	Journal	Volume	Issue	Pages	DOI	Tools used	Questionnaire items	Point in time	Target group (categorized)
Visitor satisfaction of Zoo tourism in Ghana	Adefalu, LL; Omotesho, KF; Alao, OS	2015	Journal of Research in Forestry, Wildlife and Environment	7	1	124-135	10.1080/21568316.2021.2023207	Structured questionnaire	Not disclosed	Unspecified/unclear	Visitors
Visitors' motivation and willingness to pay for conservation in selected zoos in southwest Nigeria	Adetola, B.O.; Adedire, O.P.	2018	Journal of Applied Sciences and Environmental Management	22	4	531-531	10.4314/jasem.v22i4.16	Questionnaire	Likert	Unspecified/unclear	Visitors
Assessment of tourists satisfaction and perception in Makurdi Zoological Garden, Benue State, Nigeria	Agyeman, Yaw Boakye; Asebah, Paul	2022	Tourism Planning and Development	20	6	1140-1159	10.1080/21568316.2021.2023207	Questionnaire	Likert	Pre-visit/Post-visit	Visitors
Children's Opinions about Zoos: A Study of Portuguese and Spanish Pupils	Alarape, A. A.; Yager, G. O.; Salman, K. K.	2015	Journal of research in forestry, wildlife and environmental	7	1	45627	10.1080/21568316.2021.2023207	Questionnaire; Interview	Likert	Unspecified/unclear	Visitors/Staff
The Modern Zoo: Demographics and Perceptions of Two International Groups of Zoo Staff	Alba, Andrew C.; Ferrie, Gina M.; Schook, Mandi Wilder; Leahy, Maureen; Cronin, Katherine A.	2023	Journal of Zoological and Botanical Gardens	4	1	118-133	10.3390/JZBG4010013/S1	Questionnaire	Likert	Does not apply	Non visitors
Visitors' Perceptions of the Conservation Education Role of Zoos and Aquariums: Implications for the Provision of Learning Experiences	Ali, Abid; Mehmood, Sehrish; Ullah, Ishtiaq; Fernandez, Eduardo J.; Khan, Muhammad Numan; Ullah, Mujeeb; Saleem, Kiran; Osama, Muhammad; Shahzad, Fahad; Spooner, Sarah L.	2022	Journal of Zoological and Botanical Gardens	3	4	665-676	10.3390/JZBG3040049	Structured questionnaire	Likert; Closed-answer	Post-visit	Visitors
Entry and emergent agendas of adults visiting an aquarium in family groups	Almeida, António; Fernández, Beatriz GarcÃ­a; Strecht-Ribeiro, Orlando	2017	Anthrozoös	30	3	457-472	10.1080/08927936.2017.1335108	Questionnaire	Likert; Open-answer	Does not apply	Non visitors
An analysis of zoo visitors' favourite and least favourite animals	Aryal, Chandra Mani; Devkota, Karuna; Dhakal, Poonam; Paudel, Pooja; Karki, Shrijana; Dhakal, Neelam; Bhujel, Aastika	2024	Journal of Environment Sciences	10		46-53	10.3126/jes.v10i1.66968	Questionnaire	Not disclosed	Post-visit	Visitors
Ideal animals and animal traits for zoos: General public perspectives	Bacon, Heather; Bell, Catriona; Dwyer, Cathy M.; Waran, Natalie; Qing, Yan; Xia, Liu; Shaw, Darren J.	2023	Zoo Biology	42	3	416-428	10.1002/ZOO.21749	Questionnaire	Likert; Closed-answer	Does not apply	Staff
Visitors' perceptions of zoo-housed lesser anteater (Tamandua tetradactyla) welfare: Observation plays a larger role than a brief informative talk	Bacon, Heather; Vigors, Belinda; Shaw, Darren J.; Waran, Natalie; Dwyer, Cathy M.; Bell, Catriona	2021	Journal of Zoological and Botanical Gardens	2	4	636-649	10.3390/jzbg2040046	Semi-structured interview	Not disclosed	Does not apply	Staff
The effect of regulating zoo visitor-penguin interactions on zoo visitor attitudes	Ballantyne, Roy; Packer, Jan	2016	Visitor Studies	19	2	193-210	10.1080/10645578.2016.1220185	Questionnaire	Closed-answer	During visit	Visitors
Tourists' perceptions of non-human species in zoos: An animal rights perspective	Briseño-Garzón, Adriana; Anderson, David; Anderson, Ann	2007	Visitor Studies	10	1	73-89	10.1080/10645570701263461	Semi-structured interview; Observation	Not disclosed	Pre-visit/Post-visit/During visit/Follow-up	Visitors
Zoo experiences: Conversations, connections, and concern for animals	Carr, Neil	2016	Tourism Management Perspectives	20		70-76	10.1016/j.tmp.2016.07.006	Questionnaire	Open-answer; Closed-answer	Does not apply	Non visitors
Human preferences for species conservation: Animal charisma trumps endangered status	Carr, Neil	2016	Tourism Management	57		37-44	10.1016/j.tourman.2016.05.013	Questionnaire	Not disclosed	Post-visit	Visitors
Public Perceptions in Urban China toward Zoos and Their Animal Welfare	Chiapero, Florencia; Ferrari, Ricardo H.; Guglielmetti, AgustÃ­n; GarcÃ­a Capocasa, MarÃ­a C.; Busso, Juan M.	2021	Zoo Biology	40	1	33-43	10.1002/zoo.21574	Questionnaire	Likert; Open-answer; Closed-answer; Other	During visit	Visitors
Relationships between exhibit naturalism, animal visibility and visitor interest in a Chinese Zoo	Chiew, Samantha J.; Hemsworth, Paul H.; Sherwen, Sally L.; Melfi, Vicky; Coleman, Grahame J.	2019	Frontiers in Psychology	10		2351	10.3389/fpsyg.2019.02351	Questionnaire	Likert; Open-answer; Closed-answer	Post-visit/During visit	Visitors
Examining how a general audience rates herptile welfare in zoos	Christou, Prokopis A.; Nikiforou, Elena S.	2021	International Journal of Tourism Research	23	4	690-700	10.1002/jtr.2435	Semi-structured interview	Open-answer	Does not apply	Non visitors
An Animal's Environment Influences Perceptions of Docility and Vigor But Not Aesthetic Appeal: A Constructive Replication	Clayton, Susan; Fraser, John; Saunders, Carol D.	2009	Zoo Biology	28		377-397	10.1002/zoo.20186	Questionnaire; observation	Not disclosed	During visit	Visitors
Visitor behaviors and perceptions of jaguar activities	Colléony, Agathe; Clayton, Susan; Couvet, Denis; Saint Jalme, Michel; Prévot, Anne Caroline	2017	Biological Conservation	206		263-269	10.1016/j.biocon.2016.11.035	Questionnaire	Likert; Closed-answer	Does not apply	Visitors
Public attitudes in India and Australia toward elephants in zoos	Davey, Gareth	2007	Human Dimensions of Wildlife	12	5	367-374	10.1080/10871200701555188	Observation		During visit	Visitors
Zoo visitors' perceptions of chimpanzee welfare are not affected by the provision of artificial environmental enrichment devices in a naturalistic exhibit	Davey, Gareth	2006	Applied Animal Behaviour Science	96	1-2	93-102	10.1016/j.applanim.2005.04.018	Questionnaire	Not disclosed	Unspecified/unclear	Visitors/Non visitors
Visitor preferences and satisfaction in Attica zoological park, Greece	Devlin, Shona; Ogle, Brian	2022	Journal of Zoo and Aquarium Research	10	2	101-106	10.19227/jzar.v10i2.641	Questionnaire	Closed-answer	Post-visit	Visitors
Variation in visitor perceptions of a polar bear enclosure based on the presence of natural vs. un-natural enrichment items	Fischer, Brittany; Winans, Madeline; Cole, Kimberly; Adamczak, Sara; Sommers, Lauren; George, Kelly Ann	2024	Journal of Zoo and Aquarium Research	12	3	2024-2024	10.19227/jzar.v12i3.719	Survey	Not disclosed	Pre-visit/Post-visit	Non visitors
Effect of felid activity on zoo visitor interest	Gabriel, Kara I.; Montenegro, Carolina	2019	Environment and Behavior	53	3		10.1177/0013916519879774	Questionnaire	Likert	Does not apply	Non visitors
Sympathy for the Devil? Uncovering Inhibitors and Enablers of Emotional Engagement Between Zoo Visitors and the Tasmanian Devil, Sarcophilus harrisi	Godinez, Andrea M.; Fernandez, Eduardo J.; Morrissey, Kris	2013	Anthrozoös	26	4	613-619	10.2752/175303713X13795775535850	Questionnaire; Observation	Likert; Open-answer	Post-visit	Visitors
Experiencing Polar Bears in the Zoo: Feelings and Cognitions in Relation to a Visitor's Conservation Attitude	Guo, Yulei; Fennell, David	2023	Journal of Zoological and Botanical Gardens	5	1	19-35	10.3390/JZBG5010002	Questionnaire	Not disclosed	Unspecified/unclear	Visitors
Public perceptions of behavioral enrichment: Assumptions gone awry	Gurusamy, Vivek; Tribe, Andrew; Toukhsati, Samia; Phillips, Clive J.C.	2015	Anthrozoös	28	1	87-100	10.2752/089279315X14129350722055	Questionnaire (telephone interview)	Open-answer; Closed-answer	Does not apply	Non visitors
Visitor reaction to pacing behavior: Influence on the perception of animal care and interest in supporting zoological institutions	Jacobson, Sarah L; Hopper, Lydia M; Shender, Marisa A; Ross, Stephen R; Leahy, Maureen; Mcnernie, Janice	2017	Journal of Zoo and Aquarium Research	5	1	2017-2017	10.19227/jzar.v5i1.250	Questionnaire	Likert	During visit	Visitors
Viewing African and Asian elephants at accredited zoological institutions: Conservation intent and perceptions of animal welfare	Karanikola, Paraskevi; Panagopoulos, Thomas; Tampakis, Stilianos; Tampakis, Antonios	2020	Heliyon	6	9	e04935-e04935	10.1016/j.heliyon.2020.e04935	Interview	Likert; Closed-answer	Post-visit	Visitors
The Impact of Interpretive Messaging and Animal Handling on Visitors' Perceptions of Animal Welfare and Empathic Reactions	Kutska, Debra	2009	Zoo Biology	28	4	292-306	10.1002/zoo.20226	Interview	Open-answer	Unspecified/unclear	Visitors
The motivation and social orientation of visitors attending a contemporary zoological park	Lacinak, Angela M.	2023	Anthrozoös	36	5	789-804	10.1080/08927936.2023.2232659	Participant observation; Focus group-type discussions; Autoethnography		Unspecified/unclear	Visitors
Visitor interest in zoo animals and the implications for collection planning and zoo education programmes	Lacinak, Angela M.	2024	Animals	14	6	923	10.3390/ani14060923	Paper survey	Likert; Open-answer	Post-visit	Visitors
How Do You Behave at the Zoo? A Look at Visitor Perceptions of Other Visitors' Behavior at the Zoo	Luebke, Jerry F.; Matiasek, Jennifer	2013	Zoo Biology	32	4	407-416	10.1002/zoo.21071	Questionnaire	Likert; Closed-answer	During visit	Visitors
Assessing the effects of new primate exhibits on zoo visitors' attitudes and perceptions by using three different assessment methods	Margulis, Susan W.; Hoyos, Catalina; Anderson, Meegan	2003	Zoo Biology	22	6	587-599	10.1002/zoo.10115	Observation		During visit	Visitors
Examining a general audience's perception of cheetahs Acinonyx jubatus in education programming: A pilot study	Markwell, Kevin; Weiler, Betty; Skibins, Jeffrey C.; Saunders, Robert	2019	Visitor Studies	22	1	84-103	10.1080/10645578.2019.1591840	Interview; observation	Not disclosed	Post-visit/During visit	Visitors/Staff
Assessment of Visitors ' Profiles , Motivation and Awareness of Safety Rules in Assessment of Visitors ' Profiles , Motivation and Awareness of Safety Rules in Zoos in South-Western Nigeria	Marseille, Mirko M.; Elands, Birgit H.M.; van den Brink, Meike L.	2012	Human Dimensions of Wildlife	17	1	29-43	10.1080/10871209.2012.631208	Semi-structured interview	Not disclosed	During visit	Visitors
Exploring the Factors That Influence Zoo Visitors' Perceptions of the Well-Being of Gorillas: Implications for Zoo Exhibit Interpretation	Mcgaw, Iain; Winlow, William; Mather, Jennifer; Perkins, Kerry	2023	Animals	13	23	3620-3620	10.3390/ANI13233620	Analysis of tourist reviews published in Trip Advisor	Not disclosed	Unspecified/unclear	Visitors
Reactions of zoo visitors to free-ranging monkeys	McPhee, M. E.; Foster, J. S.; Sevenich, M.; Saunders, C. D.	1998	Zoo Biology	17	6	525-534	10.1002/(SICI)1098-2361(1998)17:6<525::AID-ZOO6>3.0.CO;2-W	Interview	Likert; Closed-answer	During visit	Visitors
Perception of visitors towards the role of zoos: A Malaysian perspective	Melfi, Vicky A.; McCormick, W.; Gibbs, A.	2004	Anthrozoös	17	2	98-108	10.2752/089279304786991792	Interview	Closed-answer	During visit	Visitors
Examining the Impact of Naturalistic and Unnaturalistic Environmental Enrichment on Visitor Perception of Naturalness, Animal Welfare, and Conservation	Miller, Lance J.	2012	Zoo Biology	31	2	242-248	10.1002/zoo.20411	Questionnaire	Likert	During visit	Visitors
The modern zoo: How do people perceive zoo animals?	Miller, Lance J.; Luebke, Jerry F.; Matiasek, Jennifer	2018	Zoo Biology	37	6	466-477	10.1002/zoo.21445	Questionnaire	Likert; Closed-answer	Unspecified/unclear	Visitors
The role of zoos in modern society-A comparison of zoos' reported priorities and what visitors believe they should be	Minarchek, Matthew J.; Skibins, Jeffrey C.; Luebke, Jerry F.	2021	Journal of Interpretation Research	26	1	24-42	10.1177/10925872211042936	Questionnaire	Likert	Does not apply	Visitors
The zoo as ecotourism attraction - visitor reactions, perceptions and management implications: The case of hamilton zoo, New Zealand	Morgan, J. Mark; Hodgkinson, Marlana	1999	Environment and Behavior	31	2	227-239	10.1177/00139169921972074	Questionnaire	Likert	Post-visit	Visitors
Zoo visitor attitudes are more influenced by animal behaviour than environmental enrichment appearance	Moss, Andrew; Esson, Maggie	2010	Zoo Biology	29	6	715-731	10.1002/zoo.20316	Observation		During visit	Visitors
The Anchoring Model as a Tool to Improve Visitors' Perceptions of Zoos	Muller, Skylar L.; Bissell, Samantha L.; Cunningham, Kristen M.; Strasser, Rosemary	2021	Animal Behavior and Cognition	8	4	619-631	10.26451/abc.08.04.12.2021	Naturalistic observation; Questionnaire	Likert; Open-answer	During visit	Visitors
The More the Merrier? Zoo Visitors' Affective Responses and Perceptions of Welfare across an Increase in Giraffe Density	Nakamichi, Masayuki	2007	Anthrozoös	20	2	155-165	10.2752/175303707X207945	Observation; Questionnaire	Likert	Post-visit/During visit	Visitors
Exploring the Influence of Charismatic Characteristics on Flagship Outcomes in Zoo Visitors	Neves, Joao; Giger, Jean Christophe; Alves, Vasco; Soares, Nuno	2023	Animals	13	15	2455-2455	10.3390/ANI13152455/S1	Questionnaire	Not disclosed	Post-visit	Visitors
Being together at the zoo: zoo experiences among families with children	Ogle, Brian W.; Devlin, Shona	2022	Anthrozoös	35	4	515-526	10.1080/08927936.2022.2027094	Questionnaire	Open-answer; Closed-answer	Does not apply	Non visitors
How Do Visitors from Different Cultural Backgrounds Perceive the Messages Conveyed to Them by Their Local Zoo?	Ogle, Brian; DeSmet, Annabel	2022	Journal of Zoo and Aquarium Research	10	1	16-22	10.19227/jzar.v10i1.624	Online questionnaire	Likert; Closed-answer	Does not apply	Visitors
Zoos as a source of free choice learning	Ogle, Brian; Nelson, Nick	2023	Zoo Biology	42	5	651-660	10.1002/ZOO.21768	Questionnaire	Likert; Closed-answer	During visit	Staff
Children and the demand for recreational experiences: The case of zoos	Ogunjinmi, Adekunle Anthony; Oboh, Blessing	2018	Applied Tropical Agriculture	22	1	78-85	10.1080/02614360122877	Questionnaire	Not disclosed	Unspecified/unclear	Visitors
The influence of animal welfare accreditation programmes on zoo visitor perceptions of the welfare of zoo animals	Oluwakemi, Omolola; Tembi, Ajayi /; Tichaawa, Maloney; Ajayi, Omolola Oluwakemi; Fellow, Post-Doctoral	2023	Tourism: An International Interdisciplinary Journal	71	1	145-161	10.37741/T.71.1.9	Questionnaire	Likert	Post-visit	Visitors
A preliminary assessment of how zoo visitors evaluate animal welfare according to enclosure style and the expression of behavior	Packer, Jan; Ballantyne, Roy; Luebke, Jerry F.	2018	Visitor Studies	21	1	57-78	10.1080/10645578.2018.1503878	Questionnaire	Likert; Open-answer; Closed-answer	Post-visit/During visit	Visitors
Animals' Relationships With Caregivers and Conspecifics are Associated With Zoo Visitors' Perceptions of Animals' Emotions and Welfare States	Price, Eluned C.; Ashmore, Louise A.; McGivern, Anne-Marie -M	1994	Zoo Biology	13	4	355-373	10.1002/zoo.1430130409	Observation; Questionnaire	Open-answer; Closed-answer	During visit	Visitors
Pakistan Zoo Visitors' Perceptions toward Zoos and Large Native Carnivores	Puan, C. L.; Zakaria, M.	2007	International Zoo Yearbook	41	1	226-232	10.1111/j.1748-1090.2007.00009.x	Questionnaire	Closed-answer	During visit	Visitors
Public Perceptions of Herpetofauna in Zoos	Razal, Catherine B.; Miller, Lance J.	2019	Anthrozoös	32	1	141-153	10.1080/08927936.2019.1550289	Questionnaire	Likert	Does not apply	Visitors
Gender and Age, but Not Visual Context, Impact Wildlife Attitudes and Perceptions of Animals in Zoos	Reade, Louise S.; Waran, Natalie K.	1996	Applied Animal Behaviour Science	47	1-2	109-118	10.1016/0168-1591(95)01014-9	Questionnaire	Likert; Open-answer	During visit	Visitors/Non visitors
Emotional responses from families visiting the zoo: a study at Parque das Aves in Foz do IguaÃ§u	Roe, Katie; McConney, Andrew; Mansfield, Caroline F.	2014	Anthrozoös	27	4	529-541	10.2752/089279314X14072268687808	Questionnaire; interview; observation	Likert; Open-answer; Closed-answer	During visit	Visitors/Staff
Educators' and Visitors' Perceptions of Invasive Species Education in Zoos	Ryan, Chris; Saward, Jan	2004	Journal of Sustainable Tourism	12	3	245-266	10.1080/09669580408667236	Questionnaire	Likert; Open-answer	During visit	Visitors
Focusing on Social Behaviors: Improving the Perceived Warmth of Sharks in an Aquarium Setting	Salas, Marina; Laméris, Daan W.; Depoortere, Arno; Plessers, Lise; Verspeek, Jonas	2021	Animals	11	7	1971	10.3390/ani11071971	Questionnaire	Likert; Closed-answer	During visit	Visitors
The perception of felid welfare by zookeepers in North America and the implications for zoo managers	Sampaio, Marilian Boachá; Schiel, Nicola; Souto, Antonio	2021	Anthrozoös	34	3	449-461	10.1080/08927936.2021.1898220	Questionnaire	Likert; Closed-answer	Post-visit	Visitors
Exploration of cultural norms and behavioural beliefs about zoo animal behaviour, welfare, ethics and husbandry practices in a sample of the international zoo community	Scalfi, Graziele; Massarani, Luisa; GonÃ§alves, Waneicy; Aparecida, Adriana; Chagas, Andrade; Bizerra, Alessandra	2023	Journal of Science Communication	22	5	A05-A05	10.22323/2.22050205	Video analysis		During visit	Visitors
Invisible Invertebrates: The Welfare of Invertebrates in Public Aquaria	Sherman, Wilson C.; Terry, Ashley J.A.; Bowers, Alison W.	2024	Curator			1-21	10.1111/cura.12635	Questionnaire	Likert	Unspecified/unclear	Visitors
Environmental Attitude, Motivation, and Place Attachment in a Wildlife Park	Sherman, Wilson C; Minier, Darren E; Meyers, Caterina N; Myers, Michelle L	2022	Journal of Zoological and Botanical Gardens	3	2	289-299	10.3390/jzbg3020023	Semi-structured interview	Not disclosed	Post-visit	Visitors
Determinants of visitors' preference for wild animal spieces (A case study of Unilorin zoo, Ilorin, Kwara state, Nigeria)	Skibins, Jeffrey C.; Dunstan, Emily; Pahlow, Katie	2017	Human Dimensions of Wildlife	22	2	157-171	10.1080/10871209.2016.1276233	Questionnaire	Likert	During visit	Visitors
Preference for Animals: A Comparison of First-Time and Repeat Visitors	Steele, Zachary T.; Pienaar, Elizabeth F.	2023	Visitor Studies	26	2	143-159	10.1080/10645578.2023.2178101	Questionnaire	Likert; Closed-answer	Post-visit	Visitors/Staff
Identifying indicators, empathy, and anthropomorphism in zoo visitors' perceptions of animal wellbeing through qualitative interviews	Therkelsen, Anette; Lottrup, Maria	2015	Leisure Studies	34	3	354-371	10.1080/02614367.2014.923493	Interview; Drawings	Open-answer	During visit	Visitors
Zoo from Visitors' Perspective: Exploring the Role of Central Zoo, Nepal in Biodiversity Conservation with Emphasis on Conservation Education	Tishler, Chagit; Ben Zvi Assaraf, Orit; Fried, Michael N	2020	Interdisciplinary Journal of Environmental and Science Education	16	3	e2216-e2216	10.29333/ijese/8335	Interview	Open-answer	During visit	Visitors
Zoo Visitors' Most-Liked Aspects of Elephant Encounters and Related Perceptions of Animals' Emotions and Welfare States: A Pragmatic Approach	Tofield, Sara; Coll, Richard K.; Vyle, Brent; Bolstad, Rachel	2003	Research in Science and Technological Education	21	1	67-99	10.1080/02635140308342	Structured interview	Not disclosed	Post-visit	Visitors/Staff
The effects of human-zoo ambassador animal interactions on millennial populations	Turley, Sophie K.	2001	Leisure Studies	20	1	1-18	10.1080/02614360122877	Questionnaire	Likert; Open-answer	Post-visit	Visitors/Non visitors
An exploratory study of zoo visitors' exhibit experiences and reactions	Warsaw, Daniel; Sayers, Janet	2020	Research article Journal of Zoo and Aquarium Research	8	3	2020	10.19227/jzar.v813.401	Questionnaire	Not disclosed	Does not apply	Visitors
